# Supplementary material for: Causal relationship between epigenetic markers and type 2 diabetes in West African populations: a Mendelian randomisation analysis
Source: Diabetologia. 2026 Apr 24;69(7):1882–97. doi: 10.1007/s00125-026-06716-3 (PMC13236806; doi:10.1007/s00125-026-06716-3)
Supplement: Supplementary file 2 — ESM Tables (XLSX 87 KB) [file 125_2026_6716_MOESM2_ESM.xlsx]

## Sheet: ESM Table 1
ESM Table 1. CpG sites associated with type 2 diabetes in West Africans
CpG	Chr	Pos (hg38)	Gene	Feature	Delta beta	Std Error	P-value	FDR
cg19693031	1	145993517	TXNIP	3'UTR	-0.0430601	0.00631195	4.57029e-12	3.5866e-06
cg03915410	17	8472237			-0.0169469	0.00266162	3.24294e-11	1.27247e-05
cg13062137	17	7418892	SPEM1	TSS1500,3'UTR	-0.0185703	0.00267499	6.86849e-09	0.00179671
cg14688343	11	72099920	LRTOMT	Body	-0.0389899	0.00590762	1.2538e-08	0.00245985
cg26872670	6	57374790	PRIM2	Body	-0.0248321	0.00384461	2.21555e-08	0.00347736
cg17373249	10	1365302	ADARB2	Body	-0.0409943	0.00669745	3.10658e-08	0.00406323
cg10778880	15	48592107	FBN1	Body	-0.0223427	0.00389262	6.58496e-08	0.00738234
cg02458348	6	3788939			-0.0262	0.00560312	8.14295e-08	0.00798787
cg02538976	7	157651068	PTPRN2	Body	-0.0140221	0.00279977	1.82291e-07	0.0115451
cg03808280	22	32343246			-0.0357932	0.00791808	1.51809e-07	0.0115451
cg08736855	6	15184792			-0.0229121	0.00506214	1.74134e-07	0.0115451
cg16370918	5	26847306			-0.0324863	0.00553801	1.91251e-07	0.0115451
cg23651585	7	70787462	AUTS2	Body	-0.0312702	0.00685333	1.63274e-07	0.0115451
cg01078079	9	121573772	DAB2IP	Body	-0.022985	0.00426141	2.51252e-07	0.0140838
cg25306579	10	132655472	INPP5A	Body	-0.0249807	0.00511661	3.48116e-07	0.0182126
cg13922935	15	42512672	SNAP23	Body	-0.00862043	0.00152298	4.09645e-07	0.0200922
cg02988288	1	145994624	TXNIP	Body	-0.0335311	0.007723	4.78361e-07	0.0220824
cg26223555	19	51824188	FPR3	Body	-0.0353477	0.00552373	7.0409e-07	0.0306969
cg00036588	20	36647307	SLA2	TSS1500	-0.0265551	0.00524311	7.53959e-07	0.031141
cg04870949	13	113455542			-0.0100351	0.00180227	8.56707e-07	0.0336157
cg06798451	3	126935324	CHCHD6	Body	-0.0138322	0.00253737	1.09907e-06	0.0410718
cg00006166	2	230886302	LOC151484	TSS1500	-0.0289378	0.00563329	1.16354e-06	0.0415046
cg21889439	6	109939843			-0.0129769	0.00246689	1.34424e-06	0.0458658
cg03022285	3	50215194	SLC38A3	Body	-0.0278978	0.00537957	1.49086e-06	0.0481181
cg03992447	16	84519205			-0.00402831	0.00580037	1.53288e-06	0.0481181

## Sheet: ESM Table 2
ESM Table 2. CpG sites associated with glycaemic traits in West Africans
						Meta-analysis				AADM			RODAM
Trait	CpG	Chr	Pos (hg38)	Gene	Feature	Effect	Std Error	P-value	FDR	Effect	Std Error	P-value	Effect	Std Error	P-value	Heterogeneity P-value (between cohorts)	Imputed data meta-analysis FDR
HbA1c	cg00488988	2	25178640			-0.14706	0.0295267	6.339e-07	0.0226118	-0.212112	0.0975688	0.0298264	-0.140502	0.0309793	6.45013e-06	0.4842	0.0214863
HbA1c	cg00768572	2	70116097			0.178554	0.0335389	1.016e-07	0.0061332	0.139834	0.0902414	0.120825	0.18476	0.0361266	3.81655e-07	0.6439	0.0130222
HbA1c	cg02645285	11	83816762	DLG2	5'UTR	-0.269161	0.0573831	2.724e-06	0.0485838	-0.125787	0.242331	0.602674	-0.277678	0.0590629	2.95444e-06	0.5425	0.245263
HbA1c	cg04315215	7	101627689	MYL10		-0.170336	0.0335377	3.795e-07	0.0141817	-0.100309	0.0814371	0.217196	-0.184638	0.0368035	6.26837e-07	0.3454	0.0205217
HbA1c	cg04316051	12	57478362	ARHGAP9	5'UTR;TSS200;3'UTR	0.104301	0.0200341	1.928e-07	0.00945636	0.128226	0.067799	0.0585405	0.102013	0.0209706	1.33956e-06	0.7119	0.0130222
HbA1c	cg04536856	11	10652345	MRVI1	TSS200;5'UTR	-0.199419	0.0422119	2.31e-06	0.0456534	-0.160036	0.113161	0.156689	-0.205785	0.0454957	6.82337e-06	0.7076	0.281706
HbA1c	cg05328670	16	84062762	MBTPS1		-0.167691	0.0320803	1.721e-07	0.00900381	-0.136938	0.0839747	0.102631	-0.172946	0.0347133	7.46666e-07	0.6919	0.0531269
HbA1c	cg05778424	17	57092147	AKAP1	5'UTR	0.119958	0.0256274	2.857e-06	0.0487404	0.182744	0.075087	0.0151129	0.11168	0.0272646	4.52054e-05	0.3737	0.0511105
HbA1c	cg06631763	11	95134693			-0.187747	0.039492	1.994e-06	0.043467	-0.162049	0.101994	0.111728	-0.19228	0.0428332	7.9843e-06	0.7846	0.034782
HbA1c	cg08881019	1	156126387	LMNA	TSS1500;5'UTR	-0.286825	0.0506811	1.519e-08	0.00214436	-0.223213	0.153599	0.145609	-0.294597	0.0536878	5.28455e-08	0.6609	0.0013137
HbA1c	cg09858955	2	57908816	VRK2	5'UTR	0.261234	0.0527739	7.419e-07	0.0253136	0.163932	0.165454	0.320675	0.272254	0.0556823	1.18504e-06	0.5349	0.0511105
HbA1c	cg10695816	1	87835106			-0.194058	0.0395964	9.54e-07	0.0299464	-0.14967	0.17184	0.38259	-0.196547	0.0406914	1.58556e-06	0.7907	0.275811
HbA1c	cg10961240	6	63635544	PHF3	TSS1500	-0.25113	0.0511941	9.321e-07	0.0299464	-0.196357	0.10896	0.0713992	-0.266647	0.0579939	4.82159e-06	0.569	0.143398
HbA1c	cg12120033	9	97736136			-1.67101	0.355123	2.533e-06	0.0475527	-1.90851	0.936208	0.0415503	-1.63109	0.383807	2.33272e-05	0.784	0.0528091
HbA1c	cg12520772	12	131692825			-0.224917	0.0343482	6.401e-08	2.28601e-05	-0.125409	0.0967286	0.194035	-0.239275	0.0367428	1.24994e-10	0.2711	0.000266821
HbA1c	cg15739913	3	4680654	ITPR1	5'UTR	-0.177607	0.0332593	9.291e-08	0.006076	-0.110654	0.102801	0.280724	-0.185435	0.0351497	1.64708e-07	0.4913	0.00139617
HbA1c	cg16759041	17	55444314			-0.281885	0.0468176	1.734e-09	0.000340193	-0.185673	0.112137	0.0974803	-0.302196	0.0515228	6.30136e-09	0.3451	0.000837477
HbA1c	cg16795263	2	11775621	LPIN1		0.275767	0.0586178	2.545e-06	0.0475527	0.356917	0.161601	0.0273309	0.263472	0.0629019	3.04323e-05	0.59	0.0279408
HbA1c	cg17155068	5	115231877	PGGT1B	TSS200	-0.168691	0.0331294	3.545e-07	0.014008	-0.209633	0.0775801	0.00704667	-0.15956	0.036638	1.46473e-05	0.5595	0.034782
HbA1c	cg17480224	20	32359711	ASXL1	TSS200;5'UTR	0.256247	0.0534714	1.649e-06	0.0397227	0.373236	0.16534	0.0241287	0.242582	0.056508	1.93039e-05	0.4546	0.235615
HbA1c	cg22172358	20	4930021	SLC23A2	3'UTR	0.230827	0.048033	1.543e-06	0.0397227	0.335968	0.135291	0.0131883	0.215663	0.0513803	2.93017e-05	0.4058	0.0593352
HbA1c	cg23235965	6	30491763	HLA-E		0.212962	0.0386215	3.506e-08	0.00250124	0.223148	0.116625	0.0556677	0.211708	0.040931	2.82774e-07	0.9263	0.000502565
HbA1c	cg23299102	7	36456313			0.166918	0.0348929	1.721e-06	0.0397227	0.0973901	0.0975448	0.316978	0.17712	0.0373653	2.45265e-06	0.4453	0.0853528
HbA1c	cg23651585	7	70787462	AUTS2		-0.364282	0.0766086	1.983e-06	0.043467	-0.157293	0.221551	0.476548	-0.392392	0.081645	1.78346e-06	0.3194	0.0511105
HbA1c	cg24878755	6	139028453	C6orf115	TSS1500	-0.172296	0.0327468	1.429e-07	0.00801016	-0.0677592	0.115004	0.554627	-0.181519	0.034161	1.34624e-07	0.343	0.0511105
HbA1c	cg26591384	10	14522284	FAM107B		-0.179712	0.0378647	2.073e-06	0.043864	-0.242624	0.121255	0.0454306	-0.172915	0.0398579	1.57836e-05	0.585	0.111294
HOMA-S	cg12500503	1	198087871			-0.0545259	0.0101375	7.506e-08	0.0196347	-0.0399099	0.0195261	0.0317235	-0.0599194	0.0118614	5.31666e-07	0.3811	0.032866
HOMA-S	cg14015156	10	119251591	GRK5	5'UTR	-0.0654653	0.0114131	9.694e-09	0.00380373	-0.0510757	0.0226956	0.0177712	-0.0703359	0.0132041	1.27333e-07	0.4632	0.0140316
HOMA-S	cg18587568	8	51014233	SNORA7	TSS1500	-0.0734955	0.0140605	1.722e-07	0.0337839	-0.0592939	0.0339379	0.0675209	-0.0764383	0.0154487	8.95888e-07	0.6457	0.0196192

## Sheet: ESM Table 3
ESM Table 3. SNP-Exposure associations for the 233 blood meQTLs
SNP	Chr	Position (Hg38)	Ref allele	Alt allele	CpG	Beta	SE	P-Value	FDR
rs191456940	1	86779567	A	G	cg10695816	0.402197	0.0855188	3.17934e-06	0.00164735
rs78333670	1	87193959	A	T	cg10695816	0.36135	0.0798649	7.29079e-06	0.00339954
rs114423575	1	87768807	G	A	cg10695816	0.437772	0.0719369	2.06347e-09	2.07988e-06
rs147835744	1	88224281	C	A	cg10695816	0.315402	0.0801784	9.33376e-05	0.0286508
rs114836392	1	88394777	T	A	cg10695816	0.483062	0.0956816	5.89895e-07	0.000368923
rs138814459	1	88507883	G	C	cg10695816	0.523419	0.104532	7.25536e-07	0.000444036
rs6664569	1	88637532	T	C	cg10695816	0.4642	0.0949382	1.29759e-06	0.000745883
rs111668753	1	88817987	A	G	cg10695816	0.289142	0.0755315	0.000142604	0.0399834
rs75881423	1	88921501	G	A	cg10695816	0.378201	0.0885871	2.27721e-05	0.00900012
rs2390734	1	89313972	A	T	cg10695816	3.66088	0.238099	2.89966e-45	3.16845e-41
rs151146597	1	89323633	T	C	cg10695816	0.494405	0.0954208	3.00766e-07	0.000201232
rs150549859	1	89344075	CT	C	cg10695816	0.450672	0.0886489	4.94185e-07	0.000314695
rs575501833	1	89749520	T	G	cg10695816	0.292755	0.0637671	5.36927e-06	0.002606
rs1390507	1	147588435	T	C	cg19693031	0.0907113	0.0230418	9.21864e-05	0.0283684
rs2430417	1	156127612	G	A	cg08881019	0.221529	0.0201093	7.62768e-26	3.47264e-22
rs12058004	1	156142545	T	A	cg08881019	0.102857	0.0212965	1.73469e-06	0.00096502
rs11803948	1	156692275	C	T	cg08881019	0.0967062	0.0244857	8.75532e-05	0.0272251
rs10908613	1	158040213	A	G	cg08881019	0.0879013	0.0230484	0.000150929	0.0417816
rs113195410	2	12116713	G	T	cg16795263	0.290359	0.0708744	4.7602e-05	0.0166237
rs112271851	2	24856535	A	G	cg00488988	0.192666	0.0387	8.37415e-07	0.000504751
rs115054254	2	56182005	T	C	cg09858955	0.303906	0.0702389	1.7707e-05	0.00727602
rs58456918	2	57536243	G	A	cg09858955	0.0854581	0.0218464	0.000102028	0.0307503
rs2678902	2	57911446	A	G	cg09858955	0.199839	0.0251682	9.88647e-15	1.94877e-11
rs147796924	2	68947813	G	C	cg00768572	0.17392	0.0374828	4.27523e-06	0.00213615
rs4638817	2	69612552	C	T	cg00768572	0.0465638	0.0123301	0.000174816	0.046777
chr2:70101900:AAAAC:A	2	70101900	A	AAAAC	cg00768572	0.172541	0.0371752	4.24955e-06	0.00212491
rs10496178	2	70115683	G	A	cg00768572	0.137131	0.0168752	2.51026e-15	5.24529e-12
rs11466236	2	70471645	T	G	cg00768572	0.0759455	0.0197389	0.000132018	0.0376547
rs17005880	2	70566258	T	C	cg00768572	0.0806327	0.0211295	0.000149529	0.0414815
rs148855747	2	70930417	T	C	cg00768572	0.267217	0.0580312	5.03853e-06	0.00246575
rs6728522	2	71450115	T	C	cg00768572	0.105031	0.0260455	6.2235e-05	0.0206866
rs3981402	2	71679561	T	C	cg00768572	0.0510772	0.0131799	0.000118099	0.0345103
rs6724598	2	71689982	G	C	cg00768572	0.101419	0.026881	0.000177275	0.0472774
rs74832739	2	230859942	C	T	cg00006166	0.103923	0.0235615	1.21996e-05	0.00529678
rs78575617	3	2998871	A	G	cg15739913	0.154684	0.0401527	0.000129476	0.0370867
rs78767570	3	3683834	C	T	cg15739913	0.0945847	0.0231031	4.81635e-05	0.0167843
rs7641529	3	3895116	C	T	cg15739913	0.0633441	0.0166992	0.00016366	0.0444729
rs10510294	3	4551798	C	T	cg15739913	0.0998929	0.0235176	2.5019e-05	0.00974255
rs73107740	3	5786106	G	A	cg15739913	0.0659756	0.0165102	7.23661e-05	0.0233701
rs146355138	3	5808760	G	A	cg15739913	0.199028	0.0530065	0.00019026	0.049893
rs143906860	3	6029731	A	G	cg15739913	0.8103	0.161445	6.84095e-07	0.000421275
rs1140122	3	125083495	A	G	cg06798451	0.0541339	0.0136922	8.60949e-05	0.0268625
rs145594482	3	126687344	G	A	cg06798451	0.245095	0.0464203	1.80563e-07	0.00012686
rs55768236	3	126973276	A	G	cg06798451	0.0653942	0.0155363	2.95381e-05	0.0111955
rs1479629	5	27260807	T	A	cg16370918	0.0611604	0.014901	4.60971e-05	0.0161908
chr5:27760495:TATATATAC:T	5	27760495	T	TATATATAC	cg16370918	0.277969	0.0657465	2.72428e-05	0.0104636
rs112925183	5	113812395	C	T	cg17155068	0.263337	0.0459884	1.62022e-08	1.40009e-05
rs13354780	5	114879345	G	A	cg17155068	0.0567072	0.0143277	8.46132e-05	0.0264925
rs144908041	6	2100828	A	G	cg02458348	0.241304	0.0627036	0.000131592	0.0375597
rs6930019	6	3560547	C	A	cg02458348	0.0680491	0.0171386	8.03593e-05	0.0254215
rs853188	6	4158455	G	A	cg02458348	0.315572	0.083439	0.000171001	0.0459949
chr6:4309790:GC:G	6	4309790	G	GC	cg02458348	0.203884	0.0536889	0.000160932	0.0439016
rs142423086	6	4988016	T	C	cg02458348	0.273575	0.0677781	6.12751e-05	0.0204278
rs148429638	6	13388068	T	A	cg08736855	0.105239	0.0268454	9.8613e-05	0.0299318
rs9464703	6	14648581	A	T	cg08736855	0.105354	0.0274394	0.000136283	0.0386002
rs76748446	6	55857520	C	T	cg26872670	0.100059	0.02555	0.000100212	0.0303156
rs116085563	6	56094619	T	C	cg26872670	0.332064	0.0743454	9.49196e-06	0.00426931
rs190730944	6	56297490	C	T	cg26872670	0.318188	0.081431	0.000103817	0.0311755
chr6:56795210:AT:A	6	56795210	A	AT	cg26872670	0.167608	0.0403046	3.667e-05	0.0134043
rs112572369	6	57183341	T	C	cg26872670	0.600462	0.0805434	3.12974e-13	5.26622e-10
rs6936051	6	107983348	C	G	cg21889439	0.0526619	0.0126273	3.48519e-05	0.0128505
rs142420505	6	138745287	A	C	cg24878755	0.200728	0.0486553	4.21822e-05	0.0150502
rs6934178	6	139393354	T	C	cg24878755	0.0996894	0.0243288	4.74483e-05	0.0165796
rs111675285	7	1016025	A	C	cg04816311	0.308929	0.0498462	1.06162e-09	1.12098e-06
rs12690826	7	1041982	G	A	cg04816311	0.159693	0.0330229	1.68458e-06	0.000940291
rs141218197	7	1167254	T	TGTTA	cg04816311	0.154975	0.0386367	6.80179e-05	0.0222297
rs57442949	7	1529577	C	G	cg04816311	0.144464	0.0342522	2.84712e-05	0.0108569
rs34839764	7	34532552	AT	A	cg23299102	0.303199	0.0724664	3.28962e-05	0.0122477
rs340374	7	35356879	A	G	cg23299102	1.51351	0.400331	0.000171961	0.0461923
rs35363978	7	36456377	T	TA	cg23299102	0.0786433	0.0140651	3.415e-08	2.77865e-05
rs4720273	7	38234010	T	C	cg23299102	0.0637759	0.0144214	1.15816e-05	0.00506602
rs143114462	7	38333118	G	A	cg23299102	0.2837	0.0622329	6.23338e-06	0.00296752
rs12539273	7	68787876	C	T	cg23651585	0.846355	0.182775	4.46729e-06	0.00221979
rs148293584	7	68788473	A	G	cg23651585	0.517459	0.124726	3.82257e-05	0.0138742
rs76708703	7	69101022	T	C	cg23651585	0.913105	0.192692	2.68478e-06	0.00141948
rs73422127	7	69256663	A	G	cg23651585	0.638393	0.13201	1.6835e-06	0.000939759
rs28421375	7	69515928	A	G	cg23651585	0.571794	0.115416	9.44155e-07	0.000561824
rs541650196	7	69601295	AT	A	cg23651585	0.47935	0.112	2.17393e-05	0.00865534
rs149287210	7	70761381	A	G	cg23651585	0.687506	0.167139	4.43968e-05	0.015698
rs182626156	7	70930244	T	C	cg23651585	0.623997	0.145919	2.20829e-05	0.00877058
rs12673503	7	70998898	A	G	cg23651585	0.633713	0.128535	1.06235e-06	0.000624198
rs1202659	7	71193300	A	G	cg23651585	0.424603	0.111854	0.000161861	0.0440959
rs78066693	7	103588546	C	A	cg04315215	0.102655	0.0259747	8.66301e-05	0.0269958
rs146783912	7	156929485	C	G	cg02538976	0.286097	0.0641978	9.93094e-06	0.00443877
rs79140310	7	157742485	G	T	cg02538976	0.531146	0.11146	2.36423e-06	0.00126898
rs77357939	7	157804557	T	C	cg02538976	0.0945556	0.0250124	0.000172156	0.0462321
rs10227089	7	157964125	A	T	cg02538976	0.074341	0.0180706	4.42948e-05	0.0156683
rs375820884	7	158638785	TTGAGG	T	cg02538976	0.203857	0.0539399	0.000172844	0.0463736
rs140494287	7	159204919	T	C	cg02538976	0.193382	0.0442961	1.49103e-05	0.00628639
rs2198694	8	51023726	G	C	cg18587568	0.145854	0.0202036	1.5778e-12	2.44873e-09
rs2915500	8	51509118	G	T	cg18587568	0.146105	0.0251	9.50549e-09	8.56303e-06
rs114605166	8	51629089	C	T	cg18587568	0.380991	0.07876	1.672e-06	0.000934072
rs17211976	8	51903598	G	A	cg18587568	0.393612	0.0919225	2.1542e-05	0.00858915
rs148813527	8	52229830	C	T	cg18587568	0.382421	0.0931861	4.62159e-05	0.0162251
rs151074102	8	52585280	G	A	cg18587568	0.820549	0.176602	4.15057e-06	0.00208159
rs114973984	8	52603580	C	T	cg18587568	0.375234	0.0935103	6.75515e-05	0.022106
rs11788529	9	97508604	A	G	cg12120033	0.643452	0.137607	3.61115e-06	0.00184249
rs6478391	9	97769734	C	T	cg12120033	0.614885	0.120632	4.61801e-07	0.000296111
rs72753537	9	97898464	C	T	cg12120033	2.35637	0.420107	3.10094e-08	2.54334e-05
rs531948204	9	97929648	G	T	cg12120033	1.59153	0.406527	0.000100727	0.030439
rs76790287	9	98141173	C	T	cg12120033	1.25937	0.321494	9.98019e-05	0.0302176
rs1577719	9	98337532	G	A	cg12120033	0.565732	0.127641	1.1078e-05	0.00487638
rs7032060	9	99014239	T	A	cg12120033	0.586485	0.156039	0.000187471	0.0493355
rs190969601	10	1409338	T	G	cg17373249	0.931489	0.153888	2.49637e-09	2.48227e-06
rs148849186	10	12608240	A	G	cg26591384	0.27211	0.0674565	6.19054e-05	0.020598
rs561781249	10	12919072	CA	C	cg26591384	0.883334	0.126611	7.96383e-12	1.13449e-08
rs144210378	10	12963762	G	A	cg26591384	0.275884	0.0714041	0.000123756	0.0357991
rs149483388	10	13048715	A	G	cg26591384	0.397817	0.0755529	1.94728e-07	0.000135849
rs11258422	10	13498869	C	A	cg26591384	0.340465	0.0743103	5.60631e-06	0.00270597
rs1544219	10	13885376	A	G	cg26591384	0.0953599	0.0216552	1.25955e-05	0.00544368
rs138213033	10	14228740	C	T	cg26591384	0.517809	0.0942137	5.73239e-08	4.46503e-05
rs143232753	10	14428586	G	A	cg26591384	0.235005	0.0589119	7.4463e-05	0.0239139
rs115838678	10	14459575	T	C	cg26591384	0.33639	0.0723647	4.10782e-06	0.00206284
rs112213672	10	14595512	A	G	cg26591384	0.332632	0.0783674	2.53535e-05	0.0098519
rs59118375	10	14644766	A	G	cg26591384	0.224604	0.0563066	7.45089e-05	0.0239257
rs11259315	10	14760346	A	G	cg26591384	0.36251	0.0848358	2.23964e-05	0.00887505
rs12249979	10	15739992	C	A	cg26591384	0.269788	0.0632792	2.33546e-05	0.0091939
rs140342431	10	15805418	T	C	cg26591384	0.338795	0.08669	0.000103541	0.0311101
rs1990325	10	118041707	G	A	cg14015156	0.0593393	0.0150175	8.68993e-05	0.0270626
rs80270737	10	118339770	C	G	cg14015156	0.309208	0.0764535	5.92566e-05	0.0198799
rs7077224	10	119268878	T	G	cg14015156	0.0960605	0.0132715	1.38866e-12	2.1694e-09
rs192072718	10	120743954	T	A	cg14015156	0.259841	0.0611845	2.51001e-05	0.00976907
rs902630	10	132255265	G	C	cg25306579	0.0725562	0.0189316	0.000140107	0.0394384
rs151062428	11	9338171	A	G	cg04536856	0.488937	0.0854014	1.62918e-08	1.40722e-05
rs78982046	11	10128605	G	A	cg04536856	0.357635	0.0725393	1.06268e-06	0.000624372
rs73405698	11	10427959	A	G	cg04536856	0.0747666	0.0188909	8.46385e-05	0.0264989
rs77488805	11	10722441	C	T	cg04536856	0.124639	0.0294194	2.62361e-05	0.0101389
rs376453228	11	10935551	T	C	cg04536856	0.38225	0.089989	2.50015e-05	0.00973683
rs116418819	11	11461871	C	G	cg04536856	0.481931	0.113277	2.42862e-05	0.00950215
rs7482063	11	11633676	A	T	cg04536856	0.0696168	0.0180963	0.000132279	0.0377128
rs56159401	11	11778864	A	G	cg04536856	0.672807	0.119455	2.72713e-08	2.2602e-05
rs139325256	11	12405979	T	C	cg04536856	0.43154	0.110448	0.000103941	0.031205
rs147958924	11	69994139	T	C	cg00574958	0.349807	0.0834045	3.15023e-05	0.0118135
rs148623686	11	70255210	C	G	cg14688343	0.53731	0.133067	6.08763e-05	0.0203196
rs662018	11	70387406	G	A	cg14688343	2.17019	0.315934	1.61028e-11	2.20465e-08
rs10899192	11	70572303	A	G	cg14688343	0.291802	0.0726473	6.64622e-05	0.0218175
rs78708643	11	72445164	C	T	cg14688343	0.488622	0.116899	3.34841e-05	0.0124297
rs145711103	11	72654934	A	G	cg14688343	0.324609	0.0830683	0.000103701	0.0311482
rs115720498	11	73739738	C	T	cg14688343	1.6999	0.277393	1.60466e-09	1.64646e-06
chr11:83514398:G:C	11	83514398	C	G	cg02645285	0.986275	0.223624	1.22151e-05	0.00530253
rs4944451	11	83852393	G	T	cg02645285	0.471881	0.0867361	7.73211e-08	5.86759e-05
rs148894775	11	84260298	G	A	cg02645285	0.495489	0.126522	0.000100199	0.0303124
rs148736231	11	84430475	G	A	cg02645285	0.664294	0.13609	1.35073e-06	0.000772975
rs535829205	11	85294348	TA	T	cg02645285	11.4279	2.54685	8.64741e-06	0.00393977
rs604836	11	95088078	T	G	cg06631763	0.071718	0.0180589	8.00862e-05	0.0253524
rs183653800	12	57279469	C	A	cg04316051	0.110034	0.0277002	7.97726e-05	0.0252727
rs512490	12	57476865	G	A	cg04316051	0.0376032	0.00971684	0.000120727	0.0351105
rs563928660	13	112471464	A	G	cg04870949	0.229486	0.0599485	0.000142632	0.0399895
rs116707130	13	113044237	T	C	cg04870949	0.35697	0.090189	8.45626e-05	0.0264799
rs115750855	15	42153599	A	G	cg13922935	0.155764	0.0360527	1.82047e-05	0.0074492
rs558706624	15	46748010	A	G	cg10778880	0.569809	0.148815	0.000142115	0.0398771
rs186682411	15	47535865	A	G	cg10778880	0.536391	0.080326	5.51107e-11	7.02746e-08
rs118177585	15	47702938	A	G	cg10778880	0.486847	0.125278	0.00011312	0.033361
rs148941151	15	47848590	C	G	cg10778880	0.40574	0.081941	9.56358e-07	0.000568302
rs116471157	15	47942420	G	A	cg10778880	0.165358	0.0438711	0.000179862	0.0478021
rs6493311	15	48247390	C	T	cg10778880	0.141272	0.0335856	2.98945e-05	0.0113084
rs146513496	15	49403072	A	G	cg10778880	0.780833	0.108855	2.15365e-12	3.28956e-09
rs73391070	15	49715402	G	A	cg10778880	0.366347	0.082043	9.54323e-06	0.00428914
rs115054476	15	50335472	C	T	cg10778880	0.487199	0.101072	1.81583e-06	0.00100492
chr15:50556597:AT:A	15	50556597	A	AT	cg10778880	0.645528	0.166227	0.000114365	0.0336498
chr16:82590834:GC:G	16	82590834	G	GC	cg03992447	0.158048	0.0395177	7.13691e-05	0.02311
rs115002263	16	82672042	A	C	cg03992447	0.152333	0.0399452	0.00015106	0.0418097
rs16958347	16	82724856	A	G	cg05328670	0.0500935	0.0127659	9.71025e-05	0.029567
rs7200225	16	82902748	T	A	cg05328670	0.0505017	0.0123352	4.81472e-05	0.0167796
rs12445323	16	84253637	G	A	cg03992447	0.136351	0.0301596	7.40959e-06	0.0034475
rs9921824	16	84279948	C	G	cg03992447	0.0591016	0.0149858	8.95956e-05	0.0277304
chr16:84283436:GA:G	16	84283436	G	GA	cg03992447	0.195686	0.0494784	8.56199e-05	0.0267441
rs2013838	16	84554187	C	T	cg03992447	0.0855783	0.013389	3.28261e-10	3.74695e-07
rs73978330	17	6536944	G	A	cg03915410	0.201844	0.0450733	9.00457e-06	0.00407967
rs116549923	17	6564069	A	C	cg03915410	0.211997	0.0538991	9.35379e-05	0.0286998
rs149057907	17	6676380	C	T	cg03915410	0.21808	0.0570825	0.000147003	0.0409378
rs28575894	17	6754311	A	G	cg03915410	0.201703	0.0487918	4.07005e-05	0.0146131
rs62063978	17	6754478	A	G	cg13062137	0.0948651	0.0230678	4.45723e-05	0.0157489
rs114820513	17	6838409	T	C	cg03915410	0.21866	0.0510305	2.12733e-05	0.00849866
rs58454880	17	7084295	A	C	cg03915410	0.3265	0.0623868	2.29828e-07	0.00015784
rs11659039	17	7111012	T	C	cg13062137	0.0639777	0.0160756	7.7355e-05	0.0246567
rs148336017	17	7140737	A	C	cg03915410	0.3883	0.0881397	1.24864e-05	0.0054033
rs147912306	17	7410838	A	G	cg03915410	0.305402	0.0689765	1.13087e-05	0.00496341
rs3174744	17	7418926	G	A	cg13062137	0.100692	0.0167444	3.14601e-09	3.07711e-06
chr17:7929827:TC:T	17	7929827	T	TC	cg03915410	0.237122	0.0582797	5.3554e-05	0.0183067
rs140204010	17	8600056	C	T	cg03915410	0.327549	0.0748211	1.41302e-05	0.006005
rs115375354	17	8679591	T	C	cg13062137	0.179331	0.0389365	5.01475e-06	0.00245561
rs55870539	17	9203123	T	A	cg03915410	0.315019	0.0734048	2.06639e-05	0.00829278
rs116265746	17	9821718	T	C	cg03915410	0.193217	0.0455354	2.5495e-05	0.00989809
rs73273018	17	9956636	T	C	cg03915410	0.0654394	0.0171686	0.000152237	0.0420609
rs142941988	17	10063882	CT	C	cg03915410	0.122181	0.0304645	6.81578e-05	0.0222665
rs73377464	17	53796824	T	C	cg16759041	0.116936	0.0292594	7.22223e-05	0.0233327
rs188310175	17	55097435	A	G	cg16759041	0.214402	0.0488962	1.36926e-05	0.00584591
rs114840759	17	55439089	G	A	cg16759041	0.387709	0.0323112	6.67199e-30	3.79095e-26
rs11079277	17	57109917	A	G	cg16759041	11.7591	2.86673	4.65962e-05	0.0163347
rs8068737	17	57110686	C	A	cg05778424	0.0518665	0.0105278	1.08176e-06	0.000634337
rs138749883	17	57899946	TC	T	cg05778424	0.0559088	0.0148481	0.000182544	0.048346
rs2303150	19	16086567	T	C	cg07988171	0.324238	0.059109	6.0723e-08	4.70672e-05
rs138943316	19	49898201	A	G	cg26223555	0.601261	0.097106	1.09932e-09	1.15794e-06
rs543825520	19	49943994	G	A	cg26223555	0.493134	0.113547	1.64845e-05	0.00684709
rs185019846	19	50297984	G	C	cg26223555	0.310478	0.0795668	0.000106081	0.0317116
rs150021145	19	50833513	T	C	cg26223555	0.459192	0.109041	2.92747e-05	0.011112
rs74770920	19	50952250	A	C	cg26223555	0.171926	0.042648	6.2574e-05	0.0207781
rs141595510	19	51028317	A	G	cg26223555	0.458499	0.0868512	1.81297e-07	0.000127328
rs143158692	19	51120430	A	G	cg26223555	0.487957	0.0924448	1.82031e-07	0.000127793
rs112420060	19	51250197	A	C	cg26223555	0.216454	0.040971	1.77582e-07	0.000124959
rs185065680	19	51316216	A	G	cg26223555	0.337103	0.0883569	0.000150053	0.041594
rs28491925	19	51330363	A	G	cg26223555	0.228345	0.0483833	2.94074e-06	0.00153805
rs189496686	19	51605759	G	A	cg26223555	0.572657	0.118279	1.6381e-06	0.000917285
rs192913724	19	51733310	A	G	cg26223555	0.447762	0.0825719	8.5009e-08	6.39688e-05
rs150429795	19	52021847	G	T	cg26223555	0.606226	0.090985	6.05211e-11	7.67425e-08
rs187557278	19	52334055	A	G	cg26223555	0.327845	0.0728916	8.23926e-06	0.00377885
rs114403781	19	52445484	G	A	cg26223555	0.52204	0.0777533	4.37189e-11	5.65132e-08
rs8101245	19	53152359	A	C	cg26223555	0.312034	0.0708337	1.25054e-05	0.00541036
rs191117860	19	53220047	G	A	cg26223555	0.937315	0.105124	5.69245e-18	1.50655e-14
rs138833814	19	53478224	A	G	cg26223555	0.433923	0.0739213	7.18871e-09	6.6151e-06
rs115483094	19	53591922	G	T	cg26223555	0.210722	0.0494459	2.35367e-05	0.0092543
rs577262151	19	53651522	C	T	cg26223555	0.27994	0.0688733	5.44834e-05	0.0185661
rs4803178	19	53748783	G	A	cg26223555	0.695914	0.0986569	4.78175e-12	7.00331e-09
rs568910971	19	53801001	TG	T	cg26223555	0.433847	0.0680604	3.64789e-10	4.13581e-07
rs144809871	20	4333456	A	T	cg22172358	0.628428	0.146149	1.99212e-05	0.00804006
rs6139743	20	5490174	T	C	cg22172358	0.0899169	0.0229667	0.000100664	0.0304239
rs78684438	20	6323569	G	T	cg22172358	0.212121	0.0549462	0.000125342	0.0361574
rs73099062	20	33883112	T	G	cg17480224	0.202589	0.0506705	7.17378e-05	0.0232064
rs145450021	20	37411219	G	A	cg00036588	0.818951	0.184097	1.02967e-05	0.00457912
rs76756127	20	37415319	G	C	cg00036588	1.01536	0.159867	4.20178e-10	4.72041e-07
rs142760364	20	38286412	A	T	cg00036588	0.661781	0.169776	0.000107863	0.0321322
rs139078191	22	31006930	G	T	cg03808280	0.324109	0.0820836	8.79017e-05	0.0273113
rs111301871	22	32144019	C	A	cg03808280	0.603875	0.146715	4.39168e-05	0.0155581
rs116340235	22	32343008	C	T	cg03808280	0.465708	0.107653	1.77644e-05	0.00729598
chr22:32550370:A:AG	22	32550370	AG	A	cg03808280	0.744656	0.186391	7.26369e-05	0.0234405
rs115883007	22	32620850	T	G	cg03808280	0.51986	0.11345	5.59041e-06	0.00269928
rs145218085	22	32654208	T	C	cg03808280	1.92661	0.408322	2.95691e-06	0.00154548
rs8184970	22	33251892	C	G	cg03808280	0.460408	0.0878947	2.2431e-07	0.000154406
rs117310323	22	33305085	G	A	cg03808280	0.646041	0.156811	4.31966e-05	0.0153476
rs116501954	22	33680897	C	T	cg03808280	0.465553	0.0967509	1.89112e-06	0.00104177
rs113582034	22	34170063	T	C	cg03808280	0.962094	0.25377	0.000164969	0.0447462
rs368669801	22	34323200	A	T	cg03808280	1.44309	0.215397	4.79184e-11	6.16084e-08

## Sheet: ESM Table 4
ESM Table 4. SNP-type 2 diabetes associations for the 233 blood meQTLs
SNP	Chr	Position (Hg38)	Ref Allele	Effect Allele	EAF	P-value	Beta	SE
rs191456940	1	86779567	G	A	0.00929777	0.172571	0.350978	0.257317
rs78333670	1	87193959	T	A	0.0174945	0.45492	-0.143126	0.19154
rs114423575	1	87768807	A	G	0.0228774	0.354497	-0.156577	0.169108
rs147835744	1	88224281	A	C	0.0128456	0.38306	0.1871	0.214497
rs114836392	1	88394777	A	T	0.0182285	0.333856	0.18255	0.188901
rs138814459	1	88507883	C	G	0.0123563	0.180611	0.297231	0.222
rs6664569	1	88637532	C	T	0.0152924	0.242205	-0.232688	0.198965
rs111668753	1	88817987	G	A	0.0189626	0.416714	0.150435	0.185234
rs75881423	1	88921501	A	G	0.00893076	0.359467	0.242259	0.264365
rs2390734	1	89313972	T	A	0.0022021	0.474033	-0.368549	0.514783
rs151146597	1	89323633	C	T	0.0102765	0.040206	0.504126	0.24572
rs150549859	1	89344075	C	CT	0.0141913	0.142078	-0.310603	0.211569
rs575501833	1	89749520	G	T	0.020186	0.828707	0.0383854	0.177414
rs1390507	1	147588435	C	T	0.531931	0.998612	-8.8e-05	0.0505889
rs2430417	1	156127612	A	G	0.325544	0.281766	0.0568486	0.0528156
rs12058004	1	156142545	A	T	0.385613	0.314884	0.0517444	0.0514856
rs11803948	1	156692275	T	C	0.257891	0.495152	-0.0394114	0.0577764
rs10908613	1	158040213	G	A	0.667849	0.161169	-0.0746819	0.0533004
rs113195410	2	12116713	T	G	0.0287497	0.270114	0.162951	0.147761
rs112271851	2	24856535	G	A	0.0199413	0.83497	-0.0375966	0.180464
rs115054254	2	56182005	C	T	0.0289944	0.215921	0.183836	0.148561
rs58456918	2	57536243	A	G	0.278077	0.318985	0.0563249	0.0565201
rs2678902	2	57911446	G	A	0.155248	0.452713	0.0520791	0.0693557
rs147796924	2	68947813	C	G	0.0333986	0.895816	0.0186211	0.142202
rs4638817	2	69612552	T	C	0.372278	0.262756	-0.057866	0.0516706
chr2:70101900:AAAAC:A	2	70101900	AAAAC	A	0.0243455	0.446787	-0.125498	0.164959
rs10496178	2	70115683	A	G	0.875948	0.834351	0.0158825	0.0759477
rs11466236	2	70471645	G	T	0.106435	0.97884	-0.0021746	0.08199
rs17005880	2	70566258	C	T	0.0962809	0.083893	-0.147217	0.085169
rs148855747	2	70930417	C	T	0.0155371	0.0187074	0.477515	0.203085
rs6728522	2	71450115	C	T	0.0461218	0.205061	0.151012	0.119164
rs3981402	2	71679561	C	T	0.635552	0.83102	-0.0111139	0.052082
rs6724598	2	71689982	C	G	0.0534622	0.434396	-0.0867283	0.11095
rs74832739	2	230859942	T	C	0.0670418	0.182182	0.134713	0.100979
rs78575617	3	2998871	G	A	0.0261806	0.340788	0.148978	0.15639
rs78767570	3	3683834	T	C	0.084414	0.637413	0.0429639	0.0911567
rs7641529	3	3895116	T	C	0.763885	0.125222	-0.0910154	0.0593624
rs10510294	3	4551798	T	C	0.0999511	0.90787	0.00967923	0.0836397
rs73107740	3	5786106	A	G	0.231955	0.714156	-0.0218303	0.0595999
rs146355138	3	5808760	A	G	0.0194519	0.372841	-0.16032	0.1799
rs143906860	3	6029731	G	A	0.0139467	0.732928	-0.0743354	0.217843
rs1140122	3	125083495	G	A	0.307194	0.968562	0.00215338	0.054638
rs145594482	3	126687344	A	G	0.0149254	0.986781	-0.00340599	0.205568
rs55768236	3	126973276	G	A	0.193418	0.278193	-0.0675451	0.0622887
rs1479629	5	27260807	A	T	0.518106	0.997111	0.000184138	0.0508631
chr5:27760495:TATATATAC:T	5	27760495	TATATATAC	T	0.0149254	0.946116	-0.013802	0.204218
rs112925183	5	113812395	T	C	0.0183509	0.817953	0.042587	0.185017
rs13354780	5	114879345	A	G	0.188035	0.643625	-0.0299418	0.0647199
rs144908041	6	2100828	G	A	0.0123563	0.532139	0.140245	0.224484
rs6930019	6	3560547	A	C	0.229753	0.969558	-0.00228176	0.0597905
rs853188	6	4158455	A	G	0.9885	0.280929	0.253284	0.234906
chr6:4309790:GC:G	6	4309790	GC	G	0.0129679	0.186118	0.289432	0.21891
rs142423086	6	4988016	C	T	0.0116222	0.312942	0.235936	0.233816
rs148429638	6	13388068	A	T	0.0318082	0.485435	-0.0993051	0.142355
rs9464703	6	14648581	T	A	0.0370688	0.59319	0.0708833	0.132686
rs76748446	6	55857520	T	C	0.12552	0.00822484	-0.199747	0.0755844
rs116085563	6	56094619	C	T	0.0139467	0.811849	0.0502125	0.21094
rs190730944	6	56297490	T	C	0.0159041	0.156886	-0.275224	0.194419
chr6:56795210:AT:A	6	56795210	AT	A	0.0376805	0.188549	0.175149	0.133205
rs112572369	6	57183341	C	T	0.014069	0.970484	0.00794765	0.214792
rs6936051	6	107983348	G	C	0.389161	0.291367	-0.0554398	0.0525432
rs142420505	6	138745287	C	A	0.0236115	0.232635	0.197529	0.16549
rs6934178	6	139393354	C	T	0.141791	0.776146	0.0204074	0.0717698
rs111675285	7	1016025	C	A	0.0480793	0.357018	-0.107279	0.116473
rs12690826	7	1041982	A	G	0.115977	0.103362	0.128439	0.0788564
rs141218197	7	1167254	TGTTA	T	0.0999511	0.406549	-0.0688394	0.0829408
rs57442949	7	1529577	G	C	0.108025	0.338508	-0.0773769	0.0808436
rs34839764	7	34532552	A	AT	0.00856374	0.874944	-0.0421129	0.267584
rs340374	7	35356879	G	A	0.000734035	0.152863	1.34724	0.942459
rs35363978	7	36456377	TA	T	0.347321	0.36894	0.0481081	0.053545
rs4720273	7	38234010	C	T	0.26413	0.938827	-0.00437007	0.0569432
rs143114462	7	38333118	A	G	0.0141913	0.484147	-0.144732	0.206864
rs12539273	7	68787876	T	C	0.0124786	0.00387227	0.657024	0.227471
rs148293584	7	68788473	G	A	0.0159041	0.318563	0.196734	0.197244
rs76708703	7	69101022	C	T	0.0117446	0.670833	-0.0975137	0.229441
rs73422127	7	69256663	G	A	0.0189626	0.703059	-0.0698273	0.18318
rs28421375	7	69515928	G	A	0.0210423	0.514815	-0.112808	0.173189
rs541650196	7	69601295	A	AT	0.0167605	0.459647	0.142637	0.192902
rs149287210	7	70761381	G	A	0.0163934	0.177024	0.265697	0.196816
rs182626156	7	70930244	C	T	0.0135796	0.0686359	-0.400353	0.219877
rs12673503	7	70998898	G	A	0.0162711	0.538576	0.121707	0.197908
rs1202659	7	71193300	G	A	0.983729	0.604264	-0.103707	0.200099
rs78066693	7	103588546	A	C	0.055542	0.34229	-0.10307	0.108535
rs146783912	7	156929485	G	C	0.0173722	0.843985	-0.0382763	0.194494
rs79140310	7	157742485	T	G	0.00477123	0.202828	-0.456448	0.35841
rs77357939	7	157804557	C	T	0.0534622	0.683904	0.0457019	0.112251
rs10227089	7	157964125	T	A	0.111818	0.735712	-0.0266519	0.0789599
rs375820884	7	158638785	T	TTGAGG	0.0229998	0.0558449	0.321409	0.16808
rs140494287	7	159204919	C	T	0.0118669	0.646035	0.10605	0.230906
rs2198694	8	51023726	C	G	0.528016	0.120622	-0.0769659	0.0495861
rs2915500	8	51509118	T	G	0.747492	0.499172	0.038768	0.0573668
rs114605166	8	51629089	T	C	0.0110105	0.551233	0.141492	0.237437
rs17211976	8	51903598	A	G	0.0155371	0.391288	-0.176222	0.205558
rs148813527	8	52229830	T	C	0.0149254	0.0667492	-0.384121	0.209518
rs151074102	8	52585280	A	G	0.0119892	0.264426	-0.258325	0.231476
rs114973984	8	52603580	T	C	0.0106435	0.49385	-0.162594	0.237642
rs11788529	9	97508604	G	A	0.257034	0.688523	0.0225572	0.0562719
rs6478391	9	97769734	T	C	0.433325	0.389318	0.0438521	0.0509401
rs72753537	9	97898464	T	C	0.0241008	0.25455	0.184494	0.161927
rs531948204	9	97929648	T	G	0.0174945	0.32318	-0.188829	0.191133
rs76790287	9	98141173	T	C	0.0493027	0.46809	0.0851299	0.117325
rs1577719	9	98337532	A	G	0.675679	0.190226	0.0707658	0.0540234
rs7032060	9	99014239	A	T	0.168583	0.593498	0.03593	0.0673131
rs190969601	10	1409338	G	T	0.0114999	0.88652	-0.0334145	0.234144
rs148849186	10	12608240	G	A	0.0132126	0.11282	-0.346717	0.21866
rs561781249	10	12919072	C	CA	0.0150477	0.314035	-0.212875	0.21144
rs144210378	10	12963762	A	G	0.0129679	0.113845	-0.357967	0.226398
rs149483388	10	13048715	G	A	0.0162711	0.000681473	0.676038	0.199015
rs11258422	10	13498869	A	C	0.00978713	0.89191	0.0347128	0.255452
rs1544219	10	13885376	G	A	0.86298	0.788734	-0.0193816	0.0723315
rs138213033	10	14228740	T	C	0.00770736	0.667674	-0.12622	0.293985
rs143232753	10	14428586	A	G	0.0141913	0.353365	0.196872	0.212128
rs115838678	10	14459575	C	T	0.0123563	0.885413	-0.0329475	0.228626
rs112213672	10	14595512	G	A	0.0130903	0.872707	0.0350993	0.219068
rs59118375	10	14644766	G	A	0.0171275	0.63865	-0.0895541	0.190708
rs11259315	10	14760346	G	A	0.00697333	0.615941	-0.151421	0.30187
rs12249979	10	15739992	A	C	0.00990947	0.0279059	0.556005	0.25289
rs140342431	10	15805418	C	T	0.00954245	0.506505	-0.170394	0.256506
rs1990325	10	118041707	A	G	0.690971	0.0781896	-0.0961162	0.0545715
rs80270737	10	118339770	G	C	0.0122339	0.603329	-0.119594	0.230157
rs7077224	10	119268878	G	T	0.44874	0.724448	-0.0179204	0.0508349
rs192072718	10	120743954	A	T	0.0124786	0.664146	0.0996316	0.229462
rs902630	10	132255265	C	G	0.0811108	0.235597	0.107463	0.0906049
rs151062428	11	9338171	G	A	0.00954245	0.867055	-0.0427313	0.255263
rs78982046	11	10128605	A	G	0.0135796	0.0862628	0.365224	0.212903
rs73405698	11	10427959	G	A	0.227306	0.206085	0.0761082	0.0601929
rs77488805	11	10722441	T	C	0.0839246	0.434947	0.0703857	0.0901509
rs376453228	11	10935551	C	T	0.0127233	0.974376	-0.00725787	0.225956
rs116418819	11	11461871	G	C	0.0107658	0.920425	0.0241298	0.241544
rs7482063	11	11633676	T	A	0.748104	0.424743	0.0467187	0.0585285
rs56159401	11	11778864	G	A	0.00660631	0.799484	-0.0776045	0.305512
rs139325256	11	12405979	C	T	0.0166381	0.771482	0.0568193	0.195634
rs147958924	11	69994139	C	T	0.0162711	0.48835	-0.139469	0.201273
rs148623686	11	70255210	G	C	0.0124786	0.707355	0.085093	0.226666
rs662018	11	70387406	A	G	0.00599462	0.831787	-0.0695815	0.327582
rs10899192	11	70572303	G	A	0.0594568	0.809463	-0.0258724	0.107301
rs78708643	11	72445164	T	C	0.0178615	0.748694	-0.0608754	0.190021
rs145711103	11	72654934	G	A	0.0538292	0.234613	-0.133738	0.112521
rs115720498	11	73739738	T	C	0.013335	0.791004	-0.0586668	0.221378
chr11:83514398:G:C	11	83514398	G	C	0.014436	0.589493	-0.114079	0.211425
rs4944451	11	83852393	T	G	0.968681	0.604488	-0.0747055	0.144231
rs148894775	11	84260298	A	G	0.0149254	0.251037	0.23508	0.204803
rs148736231	11	84430475	A	G	0.0102765	0.89947	0.0307816	0.243658
rs535829205	11	85294348	T	TA	0.00367017	0.0716321	-0.758531	0.421067
rs604836	11	95088078	G	T	0.246391	0.929176	0.00517557	0.0582303
rs183653800	12	57279469	A	C	0.0163934	0.409201	0.160609	0.194606
rs512490	12	57476865	A	G	0.669073	0.17737	0.0713556	0.0528992
rs563928660	13	112471464	G	A	0.0116222	0.773644	-0.0674143	0.234393
rs116707130	13	113044237	C	T	0.0126009	0.424303	-0.179088	0.224146
rs115750855	15	42153599	G	A	0.0348666	0.568645	0.0763962	0.134017
rs558706624	15	46748010	G	A	0.00758503	0.769395	-0.0848015	0.289261
rs186682411	15	47535865	G	A	0.0200636	0.227293	0.216756	0.179529
rs118177585	15	47702938	G	A	0.0108882	0.0279113	-0.518323	0.235759
rs148941151	15	47848590	G	C	0.0172498	0.778887	0.0548406	0.195322
rs116471157	15	47942420	A	G	0.0600685	0.57254	-0.0601465	0.106583
rs6493311	15	48247390	T	C	0.874358	0.667098	-0.0327938	0.0762408
rs146513496	15	49403072	G	A	0.0128456	0.761381	0.0687333	0.226344
rs73391070	15	49715402	A	G	0.0116222	0.308412	0.233832	0.229572
rs115054476	15	50335472	T	C	0.0170051	0.208328	0.245081	0.19479
chr15:50556597:AT:A	15	50556597	AT	A	0.0127233	0.457862	0.16843	0.226881
chr16:82590834:GC:G	16	82590834	GC	G	0.0171275	0.909273	-0.0221766	0.194606
rs115002263	16	82672042	C	A	0.0225104	0.423176	-0.134704	0.168186
rs16958347	16	82724856	G	A	0.332028	0.466695	0.0386586	0.0531122
rs7200225	16	82902748	A	T	0.64069	0.698107	0.0203329	0.0524209
rs12445323	16	84253637	A	G	0.042207	0.634379	-0.0609973	0.128261
rs9921824	16	84279948	G	C	0.19354	0.621576	-0.0311975	0.0632017
chr16:84283436:GA:G	16	84283436	GA	G	0.0221434	0.360224	-0.157262	0.171883
rs2013838	16	84554187	T	C	0.688402	0.372975	0.048629	0.0545832
rs73978330	17	6536944	A	G	0.0227551	0.795567	-0.0431727	0.166633
rs116549923	17	6564069	C	A	0.0176168	0.211138	0.237639	0.190044
rs149057907	17	6676380	T	C	0.00929777	0.503951	0.176456	0.264042
rs28575894	17	6754311	G	A	0.0255689	0.689845	-0.0639271	0.160192
rs62063978	17	6754478	G	A	0.104355	0.305667	0.0848842	0.0828659
rs114820513	17	6838409	C	T	0.0206753	0.164474	0.244916	0.176175
rs58454880	17	7084295	C	A	0.0124786	0.784811	-0.0622497	0.227975
rs11659039	17	7111012	C	T	0.237705	0.693199	-0.023432	0.0593941
rs148336017	17	7140737	C	A	0.00929777	0.662959	-0.116874	0.268163
rs147912306	17	7410838	G	A	0.0122339	0.624562	0.110721	0.226241
rs3174744	17	7418926	A	G	0.209567	0.984238	0.00121504	0.0615027
chr17:7929827:TC:T	17	7929827	TC	T	0.0159041	0.094386	0.334934	0.200235
rs140204010	17	8600056	T	C	0.00697333	0.5429	-0.180589	0.29681
rs115375354	17	8679591	C	T	0.0413506	0.825601	0.0279392	0.126797
rs55870539	17	9203123	A	T	0.0231221	0.597065	0.0887787	0.167942
rs116265746	17	9821718	C	T	0.0249572	0.206225	-0.205109	0.162268
rs73273018	17	9956636	C	T	0.185833	0.287197	0.0691374	0.064961
rs142941988	17	10063882	C	CT	0.0473452	0.248352	-0.139362	0.120727
rs73377464	17	53796824	C	T	0.0561537	0.387793	0.0944914	0.109412
rs188310175	17	55097435	G	A	0.0143137	0.896712	-0.0273858	0.21096
rs114840759	17	55439089	A	G	0.0441644	0.955089	0.00691338	0.122757
rs11079277	17	57109917	G	A	0.000489356	0.698477	-0.439919	1.13563
rs8068737	17	57110686	A	C	0.392464	0.315492	-0.0511956	0.0510036
rs138749883	17	57899946	T	TC	0.172988	0.792578	0.0174672	0.0664244
rs2303150	19	16086567	C	T	0.0173722	0.29945	-0.197559	0.190397
rs138943316	19	49898201	G	A	0.0172498	0.886478	-0.0275824	0.193205
rs543825520	19	49943994	A	G	0.0117446	0.528416	0.148493	0.235544
rs185019846	19	50297984	C	G	0.014069	0.0761393	0.374974	0.211427
rs150021145	19	50833513	C	T	0.0105212	0.267472	-0.268753	0.242359
rs74770920	19	50952250	C	A	0.0611696	0.724538	0.0365502	0.103718
rs141595510	19	51028317	G	A	0.014436	0.46774	0.150356	0.207056
rs143158692	19	51120430	G	A	0.0107658	0.270995	-0.259181	0.235453
rs112420060	19	51250197	C	A	0.0669195	0.353351	0.0920817	0.0992143
rs185065680	19	51316216	G	A	0.0141913	0.836906	-0.0449834	0.218522
rs28491925	19	51330363	G	A	0.0565207	0.817706	0.024938	0.108192
rs189496686	19	51605759	A	G	0.0103988	0.168843	-0.33213	0.241386
rs192913724	19	51733310	G	A	0.0206753	0.417911	-0.144347	0.178196
rs150429795	19	52021847	T	G	0.0122339	0.893357	-0.0304105	0.226846
rs187557278	19	52334055	G	A	0.0193296	0.755801	0.0565617	0.181871
rs114403781	19	52445484	A	G	0.0217764	0.965578	0.00753742	0.17466
rs8101245	19	53152359	C	A	0.0199413	0.340546	-0.169852	0.178213
rs191117860	19	53220047	A	G	0.0102765	0.452617	-0.187648	0.249845
rs138833814	19	53478224	G	A	0.0199413	0.464224	0.128421	0.175461
rs115483094	19	53591922	T	G	0.0546856	0.458732	-0.0817077	0.110276
rs577262151	19	53651522	T	C	0.021654	0.86385	-0.029409	0.171507
rs4803178	19	53748783	A	G	0.00440421	0.736747	0.124664	0.370842
rs568910971	19	53801001	T	TG	0.0302178	0.0604518	0.271105	0.144398
rs144809871	20	4333456	T	A	0.0106435	0.988909	-0.00340527	0.244965
rs6139743	20	5490174	C	T	0.231221	0.455673	-0.0442827	0.0593609
rs78684438	20	6323569	T	G	0.0271593	0.762298	0.0466075	0.154092
rs73099062	20	33883112	G	T	0.049425	0.633522	0.0550734	0.115512
rs145450021	20	37411219	A	G	0.0124786	0.457417	-0.172406	0.232007
rs76756127	20	37415319	C	G	0.0182285	0.0149605	-0.460373	0.189194
rs142760364	20	38286412	T	A	0.0221434	0.959695	0.00855766	0.169335
rs139078191	22	31006930	T	G	0.0519941	0.0176237	-0.266896	0.112452
rs111301871	22	32144019	A	C	0.0121116	0.983613	-0.00475717	0.231613
rs116340235	22	32343008	T	C	0.0264253	0.248665	-0.182844	0.158499
chr22:32550370:A:AG	22	32550370	A	AG	0.0123563	0.407127	-0.18964	0.228769
rs115883007	22	32620850	G	T	0.0198189	0.015158	0.427696	0.176109
rs145218085	22	32654208	C	T	0.0050159	0.410122	0.296259	0.359677
rs8184970	22	33251892	G	C	0.03609	0.341895	0.130043	0.136825
rs117310323	22	33305085	A	G	0.0100318	0.939252	0.0187939	0.246607
rs116501954	22	33680897	T	C	0.0368241	0.792529	0.0348185	0.132375
rs113582034	22	34170063	C	T	0.0103988	0.171703	-0.334358	0.244637
rs368669801	22	34323200	T	A	0.00758503	0.47161	0.209985	0.291702

## Sheet: ESM Table 5
ESM Table 5. Causal estimates for the association between CpG sites in blood and type 2 diabetes using IVW fixed effect model
CpG	# independent instruments	F-statistic	R squared	OR	Lower CI	Upper CI	P-value	Cochran's Q	Cochran's Q Pval
cg00036588	3	25.1073	0.113617	0.760412	0.585925	0.986861	0.0394553	2.23472	0.327142
cg18587568	7	26.0382	0.208482	0.741166	0.543177	1.01132	0.0588978	5.46258	0.485991
cg02645285	5	21.6695	0.103387	0.938111	0.874625	1.0062	0.073944	1.9449	0.745893
cg02458348	5	15.1183	0.0672322	1.99655	0.925134	4.3088	0.0781212	1.21709	0.875277
cg12120033	7	20.5357	0.197107	1.05935	0.990796	1.13264	0.0912098	2.85032	0.827385
cg09858955	3	32.3562	0.0795608	1.52166	0.913813	2.53383	0.106626	0.484707	0.784779
cg04316051	2	15.3777	0.0418417	5.62868	0.650526	48.7021	0.11655	0.0375594	0.84633
cg00006166	1	19.4544	0.0326864	3.65564	0.544348	24.55	0.182182	NA	NA
cg04536856	9	20.9589	0.139949	1.25705	0.867467	1.82158	0.226765	4.5151	0.807921
cg25306579	1	14.6884	0.0105914	4.3978	0.380447	50.8367	0.235597	NA	NA
cg16795263	1	16.7839	0.0124214	1.75278	0.646487	4.75221	0.270114	NA	NA
cg21889439	1	17.3929	0.0149267	0.348977	0.0493757	2.46649	0.291367	NA	NA
cg23651585	10	20.1282	0.147209	1.10922	0.912504	1.34834	0.298019	15.3361	0.082108
cg07988171	1	30.0899	0.0230425	0.54373	0.172007	1.71878	0.29945	NA	NA
cg24878755	2	16.905	0.0505708	1.71924	0.593945	4.97655	0.317665	0.506996	0.476442
cg14015156	4	25.599	0.123003	0.700781	0.348008	1.41116	0.319449	2.69374	0.441293
cg04315215	1	15.6192	0.00354811	0.366394	0.0461306	2.91009	0.34229	NA	NA
cg26872670	5	24.6854	0.137634	0.79786	0.491068	1.29632	0.361808	9.94318	0.0413957
cg04870949	2	15.16	0.0426455	0.641043	0.224681	1.82897	0.405821	0.0300757	0.862319
cg23299102	5	20.6802	0.136905	1.2985	0.679398	2.48176	0.429319	2.74618	0.601158
cg05328670	2	16.0798	0.0357612	1.79187	0.418745	7.66764	0.431659	0.0618831	0.803544
cg10778880	10	24.0482	0.242572	1.09986	0.846479	1.42908	0.476195	9.71574	0.373984
cg00574958	1	17.5905	0.0266985	0.67119	0.217309	2.07306	0.48835	NA	NA
cg03915410	14	18.1947	0.225344	1.15561	0.761527	1.75363	0.496705	11.7218	0.550577
cg14688343	6	24.9865	0.199326	0.944559	0.795798	1.12113	0.51419	1.4042	0.923854
cg05778424	2	19.2249	0.0207141	0.63207	0.143201	2.78987	0.544789	0.709959	0.399457
cg06798451	3	20.4085	0.0813378	0.726679	0.255096	2.07005	0.550002	0.82041	0.663514
cg15739913	7	17.0415	0.13716	0.877694	0.571708	1.34745	0.550854	4.18274	0.651962
cg08881019	4	43.7069	0.165788	1.11993	0.768589	1.63186	0.555409	4.24945	0.235758
cg13922935	1	18.6663	0.0322605	1.63307	0.302442	8.81793	0.568645	NA	NA
cg04816311	4	23.9184	0.0791158	0.87372	0.549206	1.38998	0.568761	4.78143	0.188519
cg03992447	6	20.5045	0.0548656	0.820747	0.39613	1.70052	0.595082	2.47266	0.780607
cg17480224	1	15.9853	0.0131477	1.31239	0.429263	4.01237	0.633522	NA	NA
cg13062137	4	22.5314	0.110491	1.16492	0.559758	2.42433	0.683105	1.08724	0.780155
cg16759041	4	49.0015	0.123612	0.974836	0.814747	1.16638	0.780669	0.838402	0.840261
cg22172358	3	16.2403	0.0341617	0.932797	0.51336	1.69493	0.819405	0.596056	0.742281
cg00488988	1	24.785	0.0157692	0.822721	0.131207	5.15878	0.83497	NA	NA
cg02538976	6	17.8544	0.0939157	1.07031	0.538207	2.12847	0.846398	5.77041	0.329204
cg17373249	1	36.6392	0.0458617	0.964764	0.589466	1.579	0.88652	NA	NA
cg10695816	13	39.4323	0.232436	1.01379	0.832338	1.23479	0.89175	16.5358	0.167908
cg26591384	14	21.5249	0.200015	0.979693	0.725329	1.32326	0.89359	24.4788	0.0270011
cg00768572	10	21.9452	0.229884	1.0286	0.593745	1.78194	0.919887	12.6635	0.178435
cg03808280	11	21.5721	0.191123	1.00782	0.855087	1.18783	0.925988	17.5839	0.0624016
cg06631763	1	15.7715	0.0227011	1.07483	0.218888	5.2779	0.929176	NA	NA
cg08736855	2	15.0549	0.0134934	0.92518	0.151924	5.63413	0.932763	0.7649	0.381799
cg16370918	2	17.3608	0.0457656	0.973781	0.330972	2.86505	0.961514	0.00225236	0.962147
cg17155068	2	24.2268	0.0452453	0.972554	0.301048	3.1419	0.962901	0.264852	0.606806
cg26223555	22	29.4486	0.319863	1.00356	0.837072	1.20316	0.969363	16.502	0.740819
cg19693031	1	15.4985	0.0186968	0.99903	0.334866	2.98048	0.998612	NA	NA

## Sheet: ESM Table 6
ESM Table 6. Causal estimates for the association between CpG sites in blood and type 2 diabetes using IVW random effect model
CpG	# independent instruments	F-statistic	OR	Lower CI	Upper CI	P-value	Cochran's Q	Cochran's Q Pval	Rucker's Q
cg26872670	5	24.6854	0.79786	0.371189	1.71498	0.562995	9.94318	0.0413957	3.078
cg26591384	14	21.5249	0.979693	0.648546	1.47992	0.922346	24.4788	0.0270011	0.028

## Sheet: ESM Table 7
ESM Table 7. Causal estimates for the association between CpG sites in blood and type 2 diabetes using a less restrictive instrument set (IVW fixed effect model)
CpG	# independent instruments	F-statistic	OR	Lower CI	Upper CI	P-value	Cochran's Q	Cochran's Q Pval
cg12500503	1	34.474	0.209142	0.0436695	1.00163	0.050238	NA	NA
cg18587568	7	26.0382	0.741166	0.543177	1.01132	0.0588978	5.46258	0.485991
cg02458348	5	15.1183	1.99655	0.925134	4.3088	0.0781212	1.21709	0.875277
cg02645285	6	20.7832	0.940766	0.877264	1.00886	0.0868133	3.12256	0.681098
cg09858955	3	32.3562	1.52166	0.913813	2.53383	0.106626	0.484707	0.784779
cg04316051	2	15.3777	5.62868	0.650526	48.7021	0.11655	0.0375594	0.84633
cg00006166	1	19.4544	3.65564	0.544348	24.55	0.182182	NA	NA
cg12120033	8	333.517	1.02001	0.988049	1.053	0.222553	4.43911	0.728037
cg04536856	9	20.9589	1.25705	0.867467	1.82158	0.226765	4.5151	0.807921
cg25306579	1	14.6884	4.3978	0.380447	50.8367	0.235597	NA	NA
cg14015156	6	23.6883	0.72213	0.397517	1.31182	0.285137	4.03373	0.544569
cg21889439	1	17.3929	0.348977	0.0493757	2.46649	0.291367	NA	NA
cg07988171	1	30.0899	0.54373	0.172007	1.71878	0.29945	NA	NA
cg24878755	2	16.905	1.71924	0.593945	4.97655	0.317665	0.506996	0.476442
cg04315215	1	15.6192	0.366394	0.0461306	2.91009	0.34229	NA	NA
cg26872670	6	24.9614	0.834844	0.534533	1.30387	0.42747	10.1576	0.0708907
cg23299102	5	20.6802	1.2985	0.679398	2.48176	0.429319	2.74618	0.601158
cg05328670	2	16.0798	1.79187	0.418745	7.66764	0.431659	0.0618831	0.803544
cg16795263	2	43.788	1.18842	0.760183	1.8579	0.448923	0.72945	0.393061
cg01078079	1	15.7841	2.01273	0.325726	12.4371	0.451574	NA	NA
cg10778880	10	24.0482	1.09986	0.846479	1.42908	0.476195	9.71574	0.373984
cg23651585	11	19.6488	1.07102	0.884675	1.29662	0.481719	18.3354	0.0495633
cg00574958	1	17.5905	0.67119	0.217309	2.07306	0.48835	NA	NA
cg03915410	14	18.1947	1.15561	0.761527	1.75363	0.496705	11.7218	0.550577
cg04870949	3	17.0624	0.744417	0.311208	1.78067	0.507139	0.283704	0.86775
cg14688343	6	24.9865	0.944559	0.795798	1.12113	0.51419	1.4042	0.923854
cg05778424	2	19.2249	0.63207	0.143201	2.78987	0.544789	0.709959	0.399457
cg15739913	7	17.0415	0.877694	0.571708	1.34745	0.550854	4.18274	0.651962
cg17155068	6	20.3162	1.24946	0.597887	2.61113	0.553699	1.44341	0.919507
cg08881019	4	43.7069	1.11993	0.768589	1.63186	0.555409	4.24945	0.235758
cg00036588	5	22.7214	0.941484	0.770345	1.15064	0.555805	10.555	0.0320476
cg06798451	4	19.0462	0.760718	0.300684	1.92459	0.563604	0.854765	0.836328
cg13922935	1	18.6663	1.63307	0.302442	8.81793	0.568645	NA	NA
cg04816311	4	23.9184	0.87372	0.549206	1.38998	0.568761	4.78143	0.188519
cg03992447	6	20.5045	0.820747	0.39613	1.70052	0.595082	2.47266	0.780607
cg13062137	4	22.5314	1.16492	0.559758	2.42433	0.683105	1.08724	0.780155
cg16759041	5	42.8121	0.964096	0.806911	1.1519	0.687195	1.77151	0.777691
cg26223555	24	28.9717	1.0361	0.869599	1.23448	0.691538	23.4855	0.43274
cg12520772	1	20.3164	1.22751	0.28046	5.37256	0.785509	NA	NA
cg26591384	15	21.4059	0.961649	0.720181	1.28408	0.79095	24.6751	0.0379138
cg22172358	3	16.2403	0.932797	0.51336	1.69493	0.819405	0.596056	0.742281
cg03808280	12	24.7957	0.984564	0.8509	1.13922	0.834471	17.9499	0.0827499
cg00488988	1	24.785	0.822721	0.131207	5.15878	0.83497	NA	NA
cg02538976	6	17.8544	1.07031	0.538207	2.12847	0.846398	5.77041	0.329204
cg10695816	14	37.7396	1.01778	0.836901	1.23774	0.859901	16.6338	0.216592
cg17480224	2	18.4413	0.94971	0.480047	1.87888	0.882164	0.513009	0.473839
cg17373249	1	36.6392	0.964764	0.589466	1.579	0.88652	NA	NA
cg03078690	1	30.11	1.11118	0.171973	7.17977	0.91182	NA	NA
cg00768572	10	21.9452	1.0286	0.593745	1.78194	0.919887	12.6635	0.178435
cg06631763	1	15.7715	1.07483	0.218888	5.2779	0.929176	NA	NA
cg08736855	2	15.0549	0.92518	0.151924	5.63413	0.932763	0.7649	0.381799
cg16370918	2	17.3608	0.973781	0.330972	2.86505	0.961514	0.00225236	0.962147
cg19693031	1	15.5	1	0.33	2.98	0.999	NA	NA

## Sheet: ESM Table 8
ESM Table 8. SNP-Exposure associations for the four hepatocyte meQTLs
SNP	Chr	Position (Hg38)	Ref allele	Alt allele	CpG	Beta	SE	P-Value	FDR
rs4448619	10	1426001	T	C	cg17373249	0.640539	0.116669	1.10384e-06	0.0128906
rs73992094	17	56735293	G	T	cg16759041	0.588719	0.117809	6.47265e-06	0.0491418
rs61422318	6	3287682	G	T	cg02458348	1.4526	0.258129	6.69948e-07	0.00866609
rs34029104	7	36418945	G	C	cg23299102	1.75599	0.288292	1.21829e-07	0.00217074

## Sheet: ESM Table 9
ESM Table 9. SNP-type 2 diabetes associations for the four hepatocyte meQTLs
SNP	Chr	Position (Hg38)	Ref Allele	Effect Allele	EAF	P-value	Beta	SE
rs4448619	10	1426001	T	C	0.0990947	0.536705	-0.0519597	0.084104
rs73992094	17	56735293	G	T	0.141057	0.0367008	0.151115	0.0723357
rs61422318	6	3287682	G	T	0.310986	0.141583	-0.0789698	0.0537238
rs34029104	7	36418945	G	C	0.0633717	0.993139	0.000886339	0.103074

## Sheet: ESM Table 10
ESM Table 10. Causal estimates for the association between CpG sites in hepatocytes and type 2 diabetes using Wald ratio analysis
CpG	# independent instruments	F-statistic	R squared	OR	Lower CI	Upper CI	P-value
cg16759041	1	24.9723	0.117809	1.29264	1.01599	1.64461	0.0367008
cg02458348	1	31.6678	0.258129	0.947087	0.880863	1.01829	0.141583
cg17373249	1	30.1426	0.116669	0.922084	0.712863	1.19271	0.536705
cg23299102	1	37.1004	0.288292	1.0005	0.891774	1.12249	0.993139
